# Supplementary material for: Taxonomic note on the genus Taiwanocantharis Wittmer: synonym, new species and additional faunistic records from China (Coleoptera, Cantharidae)
Source: Zookeys. 2014 Jan 6;(367):19–32. doi: 10.3897/zookeys.367.6641 (PMC3904138; doi:10.3897/zookeys.367.6641)
Supplement: XML Treatment for Taiwanocantharis thibetanomima [file zookeys.367.6641-treatment1.xml]

<!DOCTYPE tp:taxon-treatment
  PUBLIC "-//TaxonX//DTD Taxonomic Treatment Publishing DTD v0 20100105//EN" "tax-treatment-NSO.dtd">
<tp:taxon-treatment xmlns:tp="http://www.plazi.org/taxpub"><tp:treatment-meta><mixed-citation publication-type="journal"><person-group><name><surname>Yang</surname><given-names>Yuxia</given-names></name><name><surname>Yang</surname><given-names>Xingke</given-names></name></person-group><article-title>Taxonomic note on the genus <italic>Taiwanocantharis</italic> Wittmer: synonym, new species and additional faunistic records from China (Coleoptera, Cantharidae)</article-title><source>Zookeys</source><day>6</day><month>1</month><year>2014</year><volume>2014</volume><issue>367</issue><fpage>19</fpage><lpage>32</lpage><pub-id pub-id-type="doi">10.3897/zookeys.367.6641</pub-id></mixed-citation></tp:treatment-meta><tp:nomenclature><tp:taxon-name>
                            <tp:taxon-name-part taxon-name-part-type="genus">Taiwanocantharis</tp:taxon-name-part>
                            <tp:taxon-name-part taxon-name-part-type="species">thibetanomima</tp:taxon-name-part>
                            <object-id xmlns:xlink="http://www.w3.org/1999/xlink" xlink:type="simple">http://species-id.net/wiki/Taiwanocantharis_thibetanomima</object-id>
                        </tp:taxon-name><tp:taxon-authority>(Wittmer, 1997)</tp:taxon-authority><xref ref-type="fig" rid="F1">Figs 1</xref><xref ref-type="fig" rid="F2">, 5–8</xref><tp:nomenclature-citation-list><tp:nomenclature-citation><tp:taxon-name>Cantharis</tp:taxon-name><comment> (s.str.) <italic>thibetanomima</italic> Wittmer, 1997: 294, Figs. 151–153.</comment></tp:nomenclature-citation><tp:nomenclature-citation><tp:taxon-name>Taiwanocantharis thibetanomima</tp:taxon-name><comment>: <xref ref-type="bibr" rid="B5">Švihla 2011</xref>: 5.</comment></tp:nomenclature-citation></tp:nomenclature-citation-list></tp:nomenclature><tp:treatment-sec sec-type="Type material examined"><title>Type material examined.</title><p>Holotype: 1 ♂ (NHMB): [h]“Sichuan, 2500m \ Emei Shan \ 29°35'N/103°11'E”, [h]“CHINA, \ 22/24.VI.1990”, [h] “Cantharis \ thibetanomima \ Wittm. \ det. W. Wittmer”, [p]“HOLOTYPUS”, [p]“CANTHARIDAE \ CANTH00004087”. Paratypes: 1 ♂ (NHMB): same data to the holotype, [p]“CANTHARIDAE \ CANTH00003067”; 1 ♀ (NHMB): same data, [p]“CANTHARIDAE \ CANTH00003209”; 1 ♀ (NHMB): same data, [p] “CANTHARIDAE \ CANTH00003565”; 1 ♂ (NHMB): [p]“CHINA / Sichuan <!--PageBreak--><!--PageBreak-->\ 103.20el/29.30nw \ Mt. Emei 500-1200m \ 4.-18.V.1989 \ S. &amp;J. Kolíáč leg.”, [h]“thibetanomima”, [p]“CANTHARIDAE \ CANTH00003497”.</p></tp:treatment-sec><tp:treatment-sec sec-type="Additional material examined"><title>Additional material examined.</title><p>CHINA: Sichuan: 1 ♂, 1 ♀ (IZAS): Emei Shan, 2100–3100m, 25.VI.1955, leg. B.R. Ou.</p></tp:treatment-sec><tp:treatment-sec sec-type="Redescription"><title>Redescription.</title><p><bold>Male</bold> (<xref ref-type="fig" rid="F1">Fig. 1</xref>). Body black, except mandibles dark brown, antennomeres I–II brown on ventral sides, pronotum yellow, with a large black marking extending from anterior to posterior margin, elytra green, with strongly metallic shine.</p><p>Head rounded, surface matt on frons, densely punctate on vertex, eyes slightly protruding, head width acrossing eyes distinctly narrower than pronotum; terminal maxillary palpomeres nearly long-triangular, widest at basal one-third; antennae filiform, extending to elytral middle length, antennomeres II about 3 times longer than wide, III slightly longer than II, IV–XI each with a narrow, smooth longitudinal to oval groove nearly in middle of outer margin.</p><p>Pronotum wider than long, widest at anterior one-third, anterior margin straight, lateral margins sinuate, posterior margin bisinuate and narrowly bordered, anterior angles rounded, posterior angles slightly protruding, disc slightly convex at postero-lateral parts, surface lustrous, slightly largely and sparsely punctate.</p><p>Elytra nearly parallel-sided, about 3 times longer than width at humeri, about 4 times of length of pronotum, dorsum finely punctate, lustrous at anterior one-third parts, roughly but shallowly rugoluse-lacunose on the rest.</p><p>Legs: all outer tarsal claws each with a triangular lobe at base, inner claws simple.</p><p>Aedeagus (<xref ref-type="fig" rid="F2">Figs 5–7</xref>): ventral process of each paramere narrow, distinctly shorter than conjoint dorsal plate; conjoint dorsal plate with apical margin widely emarginated in middle, lateroapical angles obtusely dentated, each side with a large tooth near apical margin on inner surface; laterophyse adhered to median lobe, with apex bent towards middle, the portion around the bending corner with upper margin slightly protuberant and bent dorsally.</p><p><bold>Female.</bold> Similar to male, but eyes smaller, terminal maxillary palpomeres shorter, nearly widest in middle, antennae shorter, extending to elytral one-third length, antennomeres IV–XI without any groove, pronotum wider, elytra with lateral margins slightly diverging posteriorly, abdominal sternite VIII (<xref ref-type="fig" rid="F2">Fig. 8</xref>) largely emarginated in middle and slightly emarginated on both sides of posterior margin, the portion between middle and each lateral emarginations rounded at apex.</p><p>Body length: 9.0–11.0 mm; width: 2.0–2.5 mm.</p><fig id="F1" position="float" orientation="portrait"><label>Figures 1–4.</label><caption><p>Male habitus, dorsal view: <bold>1</bold> <italic><tp:taxon-name>Taiwanocantharis thibetanomima</tp:taxon-name></italic> (Wittmer, 1997) <bold>2</bold> <italic><tp:taxon-name>Taiwanocantharis wittmeri</tp:taxon-name></italic> sp. n. <bold>3</bold> <italic><tp:taxon-name>Taiwanocantharis adentata</tp:taxon-name></italic> sp. n. <bold>4</bold> <italic><tp:taxon-name>Taiwanocantharis parasatoi</tp:taxon-name></italic> sp. n.</p></caption><graphic xmlns:xlink="http://www.w3.org/1999/xlink" xlink:href="ZooKeys-367-019-g001.jpg" position="float" orientation="portrait" xlink:type="simple"/></fig><fig id="F2" position="float" orientation="portrait"><label>Figures 5–12.</label><caption><p>Aedeagus: (<bold>5, 9</bold> ventral view <bold>6, 10</bold> dorsal view <bold>7, 11</bold> lateral view) <bold>8, 12</bold> Abdominal sternite VIII of female, ventral view: <bold>5–8</bold> <italic><tp:taxon-name>Taiwanocantharis thibetanomima</tp:taxon-name></italic> (Wittmer, 1997) <bold>9–12</bold> <italic><tp:taxon-name>Taiwanocantharis wittmeri</tp:taxon-name></italic> sp. n. Scale bars: 1 mm.</p></caption><graphic xmlns:xlink="http://www.w3.org/1999/xlink" xlink:href="ZooKeys-367-019-g002.jpg" position="float" orientation="portrait" xlink:type="simple"/></fig></tp:treatment-sec><tp:treatment-sec sec-type="Distribution"><title>Distribution.</title><p>China (Sichuan). Excluded from Yunnan province at the moment.</p></tp:treatment-sec><tp:treatment-sec sec-type="Remarks"><title>Remarks.</title><p>In the study, the type series of this species were discovered to be plural and consist of two species. Except the true <italic><tp:taxon-name>Taiwanocantharis thibetanomima</tp:taxon-name></italic>, which was located in Sichuan, China, the paratypes from Yunnan, China designated in the original publication belong to another unknown species described below, <italic><tp:taxon-name>Taiwanocantharis wittmeri</tp:taxon-name></italic> sp. n. Besides, the photos of aedeagus provided by <xref ref-type="bibr" rid="B8">Wittmer (1997b)</xref> is not of <italic><tp:taxon-name>Taiwanocantharis thibetanomima</tp:taxon-name></italic> but <italic><tp:taxon-name>Taiwanocantharis wittmeri</tp:taxon-name></italic> sp. n. So it is necessary to redescribe and illustrate this species here.</p><!--PageBreak--></tp:treatment-sec><ref-list><ref id="B5"><mixed-citation xmlns:xlink="http://www.w3.org/1999/xlink" xlink:type="simple"><person-group><name name-style="western"><surname>Švihla</surname><given-names>V</given-names></name></person-group> (<year>2011</year>) <article-title>New taxa of the subfamily Cantharinae (Coleoptera: Cantharidae) from south-eastern Asia, with notes on other species III.</article-title><source>Zootaxa</source><volume>2895</volume>: <fpage>1</fpage>-<lpage>34</lpage>.</mixed-citation></ref><ref id="B8"><mixed-citation xmlns:xlink="http://www.w3.org/1999/xlink" xlink:type="simple"><person-group><name name-style="western"><surname>Wittmer</surname><given-names>W</given-names></name></person-group> (<year>1997b</year>) <article-title>Neue Cantharidae (Col.) aus dem indo-malaiischen und palaearktischen Faunengebiet mit Mutationen. 2. Beitrag.</article-title><source>Entomologica Basiliensia</source><volume>20</volume>: <fpage>223</fpage>-<lpage>366</lpage>.</mixed-citation></ref></ref-list></tp:taxon-treatment>
