# Supplementary material for: Taxonomic note on the genus Taiwanocantharis Wittmer: synonym, new species and additional faunistic records from China (Coleoptera, Cantharidae)
Source: Zookeys. 2014 Jan 6;(367):19–32. doi: 10.3897/zookeys.367.6641 (PMC3904138; doi:10.3897/zookeys.367.6641)
Supplement: XML Treatment for Taiwanocantharis wittmeri [file zookeys.367.6641-treatment2.xml]

<!DOCTYPE tp:taxon-treatment
  PUBLIC "-//TaxonX//DTD Taxonomic Treatment Publishing DTD v0 20100105//EN" "tax-treatment-NSO.dtd">
<tp:taxon-treatment xmlns:tp="http://www.plazi.org/taxpub"><tp:treatment-meta><mixed-citation publication-type="journal"><person-group><name><surname>Yang</surname><given-names>Yuxia</given-names></name><name><surname>Yang</surname><given-names>Xingke</given-names></name></person-group><article-title>Taxonomic note on the genus <italic>Taiwanocantharis</italic> Wittmer: synonym, new species and additional faunistic records from China (Coleoptera, Cantharidae)</article-title><source>Zookeys</source><day>6</day><month>1</month><year>2014</year><volume>2014</volume><issue>367</issue><fpage>19</fpage><lpage>32</lpage><pub-id pub-id-type="doi">10.3897/zookeys.367.6641</pub-id></mixed-citation></tp:treatment-meta><tp:nomenclature><tp:taxon-name>
                            <tp:taxon-name-part taxon-name-part-type="genus">Taiwanocantharis</tp:taxon-name-part>
                            <tp:taxon-name-part taxon-name-part-type="species">wittmeri</tp:taxon-name-part>
                            <object-id xmlns:xlink="http://www.w3.org/1999/xlink" content-type="zoobank" xlink:type="simple">http://zoobank.org/718F1778-CB50-4A92-AA39-74D0695B6AF7</object-id>
                            <object-id xmlns:xlink="http://www.w3.org/1999/xlink" xlink:type="simple">http://species-id.net/wiki/Taiwanocantharis_wittmeri</object-id>
                        </tp:taxon-name><tp:taxon-status xmlns:xlink="http://www.w3.org/1999/xlink" xlink:type="simple">sp. n.</tp:taxon-status><xref ref-type="fig" rid="F1">Figs 2</xref><xref ref-type="fig" rid="F2">, 9–12</xref><tp:nomenclature-citation-list><tp:nomenclature-citation><tp:taxon-name>Cantharis</tp:taxon-name><comment> (s.str.) <italic>thibetanomima</italic> Wittmer, 1997b: 294, Figs. 151–153, parte.</comment></tp:nomenclature-citation></tp:nomenclature-citation-list></tp:nomenclature><tp:treatment-sec sec-type="Type material"><title>Type material.</title><p>Holotype♂ (NHMB): [p] “CHINA, Yunnan prov. \ 27°08'N 100°14'E, 2900 \ Yulongshan mts., -3500m \ Baishui 7.-12.VII.1990 \ Vít Kubáň leg.”, [p] “CANTHARIDAE \ CANTH00003678”. Paratypes: 1 ♀ (NHMB): same data to holotype, [p] “CANTHARIDAE \ CANTH00003695”; 1 ♀ (NHMB): same data, [p] “CANTHARIDAE \ CANTH00003057”; 1 ♀ (NHMB): same data, [p] “CANTHARIDAE \ CANTH00002059”; 1♂ (NHMB): [p] “YUNNAN, 23-24.JUN. \ Yulong Mts., 1993 \ 27.00N 100.12E \ Bolm lgt. 3200m”, [p] “CANTHARIDAE \ CANTH00003523”; 1 ♀ (NHMB): [p] “YUNNAN, 24-26 May \ Yulong mts., 1993 \ 27.01N 100.12E \ Bolm lgt. 3200m”, [p] “CANTHARIDAE \ CANTH00003665”; 1 ♀ (IZAS): [p] “YUNNAN 3300-3500m \ 27.07N 100.13E 1993\ YULONGSHAN mts. 20- \ Vít Kubáň leg. -21/6.”, [p] “IOZ(E) 217863”; 1 ♂ (IZAS): [p] “China N-YUNNAN \ 27°08'N 100°14'E \ Yulongshan mts. 2900- \ -3500m BAISHUI vill. \ lgt. D. Král 7-12/7’90”, [p] “IOZ(E) 217864”; 1 ♀ (NHMB): [p] “China Yunnan 1-19.VII \ HEISHUI 27.13N 100.19E \ 35km N of Lijiang \ legit S. Beĉváŕ 1992”, [p] “CANTHARIDAE \ CANTH00003632”; 1 ♂ (NHMB): [p] “CHINA: N. Yunnan \ 30km N of Lijiang \ 3000m, 3.VII.1990 \ L.&amp; M. Bocák. lgt.”, [p] “CANTHARIDAE \ CANTH00004071”; 1 ♀ (NHMB): [p] “YUNNAN 2500-3100m \ 25.58N 100.21E 30/5 \ Jizushan mts. -3/6 \ Vit Kubáň leg. 1993”, [p] “CANTHARIDAE \ CANTH00003636”; 1 ♀ (NHMB): same data, [p] “CANTHARIDAE \ CANTH00003773”; 1 ♂ (NHMB): [p] “YUNNAN, 30 May-3 Jun \ JIZU MTS., 1993 \ 25.58N 100.21E \ Bolm lgt. 2800m”, [p] “CANTHARIDAE \ CANTH00003608”; 1 ♀ (NHMB): same data, [p] “CANTHARIDAE \ CANTH00003804”; 1 ♀ (NHMB): [p] “YUNNAN 2000-2800m \ 25.11N 100.24E \ Weibaoshan mts. \ W slope 25-28/6.92 \ David Král leg.”, [p] “CANTHARIDAE \ CANTH00003651”.</p></tp:treatment-sec><tp:treatment-sec sec-type="Description"><title>Description.</title><p><bold>Male</bold> (<xref ref-type="fig" rid="F1">Fig. 2</xref>). Body black, except mandibles dark brown, antennomeres I–II brown on ventral sides, pronotum yellow, with a large black marking extending from anterior to posterior margin, elytra mixed green and bronze, with strongly metallic shine.</p><p>Head rounded, surface matt on frons, densely punctate on vertex, eyes slightly protruding, head width acrossing eyes distinctly narrower than pronotum; terminal maxillary palpomeres nearly long-triangular, widest at basal one-third; antennae filiform, extending to elytral middle length, antennomeres II about 3 times longer than wide, III slightly longer than II, IV–XI each with a narrow, smooth longitudinal to oval groove nearly in middle of outer margin.</p><p>Pronotum wider than long, widest at anterior one-third, anterior margin straight, lateral margins sinuate, posterior margin bisinuate and narrowly bordered, anterior an<!--PageBreak-->gles rounded, posterior angles nearly rectangular, not protruding, disc slightly convex at postero-lateral parts, surface lustrous, finely and sparsely punctate.</p><p>Elytra nearly parallel-sided, about 3 times longer than width at humeri, about 3.5 times of length of pronotum, dorsum finely punctate, lustrous at anterior one-third parts, roughly but shallowly rugoluse-lacunose on the rest.</p><p>Legs: all outer tarsal claws each with a triangular lobe at base, inner claws simple.</p><p><!--PageBreak-->Aedeagus (<xref ref-type="fig" rid="F2">Fig. 9–11</xref>): ventral process of each paramere narrow, nearly as long as conjoint dorsal plate; conjoint dorsal plate with apical margin triangularly emarginated in middle, lateroapical angles acutely dentated, each side with a small tooth near middle of apical margin on inner surface; laterophyse adhered to median lobe, with apex bent towards middle, the portion around the bending corner with upper margin slightly protuberant and bent dorsally.</p><p><bold>Female.</bold> Similar to male, but eyes smaller, terminal maxillary palpomeres shorter, nearly widest in middle, antennae shorter, extending to elytral one-third length, antennomeres IV–XI without any groove, pronotum wider, elytra with lateral margins slightly diverging posteriorly, all tarsal claws simple, abdominal sternite VIII (<xref ref-type="fig" rid="F2">Fig. 12</xref>) largely emarginated in middle and slightly emarginated on both sides of posterior margin, the portion between middle and each lateral emarginations tapered at apex.</p><p>Body length: 8.0–11.0 mm; width: 2.0–2.5 mm.</p></tp:treatment-sec><tp:treatment-sec sec-type="Diagnosis"><title>Diagnosis.</title><p>This species is similar to <italic><tp:taxon-name>Taiwanocantharis thibetanomima</tp:taxon-name></italic>, but can be distinguished from the latter by the following characters: all tarsal claws simple in female; aedeagus: ventral process of each paramere nearly as long as conjoint dorsal plate, conjoint dorsal plate with lateroapical angels acutely dentated, each side with a small tooth near middle of apical margin on inner surface; abdominal sternite VIII of female with the portions between middle and lateral emarginations tapered at apex.</p></tp:treatment-sec><tp:treatment-sec sec-type="Distribution"><title>Distribution.</title><p>China (Yunnan).</p></tp:treatment-sec><tp:treatment-sec sec-type="Etymology"><title>Etymology.</title><p>This species is named after the late distinguished taxonomist Dr. Walter Wittmer.</p></tp:treatment-sec><tp:treatment-sec sec-type="Remarks"><title>Remarks.</title><p>This new species was described based on a part of the paratypes, which are located in Yunnan, China, of <italic><tp:taxon-name>Taiwanocantharis thibetanomima</tp:taxon-name></italic>. What’s noted, two paratypes provided with the information as “Yulongshan Mts., Baishui, 2900–3500m, <named-content xmlns:xlink="http://www.w3.org/1999/xlink" content-type="dwc:verbatimCoordinates" xlink:type="simple">27°08'N, 100°14'E</named-content>, 7.–12.VII.1990, 22.–24.VI.1993”, according to the original publication by Wittmer (1997), can not found in the collection of NHMB. But four not three paratypes labeled as “Jizushan Mts., 2500–3100m, 25°58'N, 100°21'E, 30.V.–3.VI.1993” were found in NHMB, all of them were designated as the paratypes of <italic><tp:taxon-name>Taiwanocantharis wittmeri</tp:taxon-name></italic> sp. n.</p></tp:treatment-sec><tp:treatment-sec><!--Section generated to contain objects referenced in tp:taxon-treatment.--><fig id="F1" position="float" orientation="portrait"><label>Figures 1–4.</label><caption><p>Male habitus, dorsal view: <bold>1</bold> <italic><tp:taxon-name>Taiwanocantharis thibetanomima</tp:taxon-name></italic> (Wittmer, 1997) <bold>2</bold> <italic><tp:taxon-name>Taiwanocantharis wittmeri</tp:taxon-name></italic> sp. n. <bold>3</bold> <italic><tp:taxon-name>Taiwanocantharis adentata</tp:taxon-name></italic> sp. n. <bold>4</bold> <italic><tp:taxon-name>Taiwanocantharis parasatoi</tp:taxon-name></italic> sp. n.</p></caption><graphic xmlns:xlink="http://www.w3.org/1999/xlink" xlink:href="ZooKeys-367-019-g001.jpg" position="float" orientation="portrait" xlink:type="simple"/></fig><fig id="F2" position="float" orientation="portrait"><label>Figures 5–12.</label><caption><p>Aedeagus: (<bold>5, 9</bold> ventral view <bold>6, 10</bold> dorsal view <bold>7, 11</bold> lateral view) <bold>8, 12</bold> Abdominal sternite VIII of female, ventral view: <bold>5–8</bold> <italic><tp:taxon-name>Taiwanocantharis thibetanomima</tp:taxon-name></italic> (Wittmer, 1997) <bold>9–12</bold> <italic><tp:taxon-name>Taiwanocantharis wittmeri</tp:taxon-name></italic> sp. n. Scale bars: 1 mm.</p></caption><graphic xmlns:xlink="http://www.w3.org/1999/xlink" xlink:href="ZooKeys-367-019-g002.jpg" position="float" orientation="portrait" xlink:type="simple"/></fig></tp:treatment-sec></tp:taxon-treatment>
