# Supplementary material for: Taxonomic note on the genus Taiwanocantharis Wittmer: synonym, new species and additional faunistic records from China (Coleoptera, Cantharidae)
Source: Zookeys. 2014 Jan 6;(367):19–32. doi: 10.3897/zookeys.367.6641 (PMC3904138; doi:10.3897/zookeys.367.6641)
Supplement: XML Treatment for Taiwanocantharis adentata [file zookeys.367.6641-treatment3.xml]

<!DOCTYPE tp:taxon-treatment
  PUBLIC "-//TaxonX//DTD Taxonomic Treatment Publishing DTD v0 20100105//EN" "tax-treatment-NSO.dtd">
<tp:taxon-treatment xmlns:tp="http://www.plazi.org/taxpub"><tp:treatment-meta><mixed-citation publication-type="journal"><person-group><name><surname>Yang</surname><given-names>Yuxia</given-names></name><name><surname>Yang</surname><given-names>Xingke</given-names></name></person-group><article-title>Taxonomic note on the genus <italic>Taiwanocantharis</italic> Wittmer: synonym, new species and additional faunistic records from China (Coleoptera, Cantharidae)</article-title><source>Zookeys</source><day>6</day><month>1</month><year>2014</year><volume>2014</volume><issue>367</issue><fpage>19</fpage><lpage>32</lpage><pub-id pub-id-type="doi">10.3897/zookeys.367.6641</pub-id></mixed-citation></tp:treatment-meta><tp:nomenclature><tp:taxon-name>
                            <tp:taxon-name-part taxon-name-part-type="genus">Taiwanocantharis</tp:taxon-name-part>
                            <tp:taxon-name-part taxon-name-part-type="species">adentata</tp:taxon-name-part>
                            <object-id xmlns:xlink="http://www.w3.org/1999/xlink" content-type="zoobank" xlink:type="simple">http://zoobank.org/F6B46DF0-FD93-4F9A-ABDC-7018B5C87221</object-id>
                            <object-id xmlns:xlink="http://www.w3.org/1999/xlink" xlink:type="simple">http://species-id.net/wiki/Taiwanocantharis_adentata</object-id>
                        </tp:taxon-name><tp:taxon-status xmlns:xlink="http://www.w3.org/1999/xlink" xlink:type="simple">sp. n.</tp:taxon-status><xref ref-type="fig" rid="F1">Figs 3</xref><xref ref-type="fig" rid="F3">, 13–16</xref></tp:nomenclature><tp:treatment-sec sec-type="Type material"><title>Type material.</title><p>Holotype♂ (MHBU): CHINA: Gansu: Wenxian, Huangtuling, 2350m, 9.VII.2003, leg. Y.B. Ba &amp; Y. Yu. Paratypes: 1 ♀ (MHBU): same data to holotype; 1 ♀ (MHBU): same data, 8.VII.2003. 1 ♂ (NHMB): [Sichuan]: Da Tsien Lou [Kangding], 3.VI.(18)93 (collector, hand-writing, hardly readable).</p></tp:treatment-sec><tp:treatment-sec sec-type="Description"><title>Description.</title><p><bold>Male</bold> (<xref ref-type="fig" rid="F1">Fig. 3</xref>). Body black, except mandibles brown, antennomeres I–II brown on ventral sides, pronotum yellow, with a large black marking extending from anterior to posterior margin, elytra green, with strongly metallic shine.</p><p><!--PageBreak-->Head rounded, surface matt on frons, densely punctate on vertex, eyes slightly protruding, head width acrossing eyes slightly narrower than anterior margin of pronotum; terminal maxillary palpomeres nearly long-triangular, widest at basal one-third; antennae filiform, extending to elytral middle length, antennomeres II about 3 times longer than wide, III slightly longer than II, IV–XI each with a narrow, smooth longitudinal to oval groove nearly in middle of outer margin.</p><p>Pronotum wider than long, widest at anterior one-third, anterior margin straight, lateral margins sinuate, posterior margin bisinuate and narrowly bordered, anterior angles rounded, posterior angles nearly rectangular, not protruding, disc slightly convex at postero-lateral parts, surface lustrous, finely and sparsely punctate.</p><p>Elytra nearly parallel-sided, about 3 times longer than width at humeri, about 4 times of length of pronotum, dorsum finely punctate, lustrous at anterior one-third parts, roughly but shallowly rugoluse-lacunose on the rest.</p><p>Legs: all outer tarsal claws each with a triangular lobe at base, inner claws simple.</p><p>Aedeagus (<xref ref-type="fig" rid="F3">Figs 13–15</xref>): ventral process of each paramere narrow, slightly shorter than conjoint dorsal plate; conjoint dorsal plate with apical margin slightly emarginated in middle, lateroapical angles acutely dentated, without any tooth on inner surface; laterophyse adhered to median lobe, with apex bent towards middle, the portion around the bending corner with upper margin slightly protuberant and bent dorsally.</p><p><bold>Female.</bold> Similar to male, but eyes smaller, terminal maxillary palpomeres shorter, nearly widest in middle, antennae shorter, extending to elytral one-third length, antennomeres IV–XI without any groove, pronotum wider, elytra with lateral margins slightly diverging posteriorly, abdominal sternite VIII (<xref ref-type="fig" rid="F3">Fig. 16</xref>) largely emarginated in middle and slightly emarginated on both sides of posterior margin, the portion between middle and each lateral emarginations subrounded at apex.</p><p>Body length: 8.0–11.0 mm; width: 2.0–2.5 mm.</p><fig id="F3" position="float" orientation="portrait"><label>Figures 13–20.</label><caption><p>Aedeagus: (<bold>13, 17</bold> ventral view <bold>14, 18</bold> dorsal view <bold>15, 19</bold> lateral view) <bold>16, 20</bold> Abdominal sternite VIII of female, ventral view: <bold>13–16</bold> <italic><tp:taxon-name>Taiwanocantharis adentata</tp:taxon-name></italic> sp. n. <bold>17–20</bold> <italic><tp:taxon-name>Taiwanocantharis parasatoi</tp:taxon-name></italic> sp. n. Scale bars: 1 mm.</p></caption><graphic xmlns:xlink="http://www.w3.org/1999/xlink" xlink:href="ZooKeys-367-019-g003.jpg" position="float" orientation="portrait" xlink:type="simple"/></fig></tp:treatment-sec><tp:treatment-sec sec-type="Diagnosis"><title>Diagnosis.</title><p>This species is similar to <italic><tp:taxon-name>Taiwanocantharis thibetanomima</tp:taxon-name></italic>, but can be distinguished from the latter by the aedeagus: conjoint dorsal plate of parameres with lateroapical angles acutely dentated, without any tooth on inner surface.</p></tp:treatment-sec><tp:treatment-sec sec-type="Distribution"><title>Distribution.</title><p>China (Gansu, Sichuan).</p></tp:treatment-sec><tp:treatment-sec sec-type="Etymology"><title>Etymology.</title><p>This specific name is derived from the Latin “<italic>a</italic>-” (none) + “<italic>dentatus</italic>” (toothed), referring to its conjoint dorsal plate of parameres without any tooth on inner surface.</p></tp:treatment-sec><tp:treatment-sec><!--Section generated to contain objects referenced in tp:taxon-treatment.--><fig id="F1" position="float" orientation="portrait"><label>Figures 1–4.</label><caption><p>Male habitus, dorsal view: <bold>1</bold> <italic><tp:taxon-name>Taiwanocantharis thibetanomima</tp:taxon-name></italic> (Wittmer, 1997) <bold>2</bold> <italic><tp:taxon-name>Taiwanocantharis wittmeri</tp:taxon-name></italic> sp. n. <bold>3</bold> <italic><tp:taxon-name>Taiwanocantharis adentata</tp:taxon-name></italic> sp. n. <bold>4</bold> <italic><tp:taxon-name>Taiwanocantharis parasatoi</tp:taxon-name></italic> sp. n.</p></caption><graphic xmlns:xlink="http://www.w3.org/1999/xlink" xlink:href="ZooKeys-367-019-g001.jpg" position="float" orientation="portrait" xlink:type="simple"/></fig></tp:treatment-sec></tp:taxon-treatment>
