# Supplementary material for: Taxonomic note on the genus Taiwanocantharis Wittmer: synonym, new species and additional faunistic records from China (Coleoptera, Cantharidae)
Source: Zookeys. 2014 Jan 6;(367):19–32. doi: 10.3897/zookeys.367.6641 (PMC3904138; doi:10.3897/zookeys.367.6641)
Supplement: XML Treatment for Taiwanocantharis parasatoi [file zookeys.367.6641-treatment4.xml]

<!DOCTYPE tp:taxon-treatment
  PUBLIC "-//TaxonX//DTD Taxonomic Treatment Publishing DTD v0 20100105//EN" "tax-treatment-NSO.dtd">
<tp:taxon-treatment xmlns:tp="http://www.plazi.org/taxpub"><tp:treatment-meta><mixed-citation publication-type="journal"><person-group><name><surname>Yang</surname><given-names>Yuxia</given-names></name><name><surname>Yang</surname><given-names>Xingke</given-names></name></person-group><article-title>Taxonomic note on the genus <italic>Taiwanocantharis</italic> Wittmer: synonym, new species and additional faunistic records from China (Coleoptera, Cantharidae)</article-title><source>Zookeys</source><day>6</day><month>1</month><year>2014</year><volume>2014</volume><issue>367</issue><fpage>19</fpage><lpage>32</lpage><pub-id pub-id-type="doi">10.3897/zookeys.367.6641</pub-id></mixed-citation></tp:treatment-meta><tp:nomenclature><tp:taxon-name>
                            <tp:taxon-name-part taxon-name-part-type="genus">Taiwanocantharis</tp:taxon-name-part>
                            <tp:taxon-name-part taxon-name-part-type="species">parasatoi</tp:taxon-name-part>
                            <object-id xmlns:xlink="http://www.w3.org/1999/xlink" content-type="zoobank" xlink:type="simple">http://zoobank.org/CD261DB4-3587-40AB-8343-CB2FF845B8D0</object-id>
                            <object-id xmlns:xlink="http://www.w3.org/1999/xlink" xlink:type="simple">http://species-id.net/wiki/Taiwanocantharis_parasatoi</object-id>
                        </tp:taxon-name><tp:taxon-status xmlns:xlink="http://www.w3.org/1999/xlink" xlink:type="simple">sp. n.</tp:taxon-status><xref ref-type="fig" rid="F1">Figs 4</xref><xref ref-type="fig" rid="F3">, 17–20</xref></tp:nomenclature><tp:treatment-sec sec-type="Type material"><title>Type material.</title><p>Holotype♂ (MHBU): CHINA: Guangxi: Wuming, Damingshan, 1100m, 27.V.2011, leg. H.Y. Liu. Paratypes: 2 ♂♂, 1 ♀(MHBU): same data to holo<!--PageBreak-->type; 2♂♂(MHBU): same locality, 600–900 m, 25.V.2011, leg. H.Y. Liu; 1 ♂, 1 ♀(MHBU): same locality, 1230–1423m, 20.V.2011, leg. H.Y. Liu.</p></tp:treatment-sec><tp:treatment-sec sec-type="Description"><title>Description.</title><p><bold>Male</bold> (<xref ref-type="fig" rid="F1">Fig. 4</xref>). Head black, mouthparts yellow, slightly darkened at terminal maxillary and labial palpomeres, mandibles dark brown, antennae black, <!--PageBreak-->antennomeres I–II yellow on ventral sides, pronotum yellow, disc with two central and four prebasal small black markings, scutellum yellow, elytra green, with strongly metallic shine, thorax and abdomen yellow on ventral sides, abdominal sternites II–VIII each side with a small round black marking, legs yellow, tibiae black, with apical parts yellow on ventral sides, tarsi black.</p><p>Head rounded, surface lustrous, densely punctate on vertex, eyes strongly protruding, width acrossing eyes slightly narrower than pronotum; terminal maxillary palpomeres nearly long-triangular, widest at basal one-third; antennae filiform, extending to elytral middle length, antennomeres II about 3 times longer than wide, III slightly longer than II, IV–XI each with a narrow, smooth longitudinal to oval groove nearly in middle of outer margin.</p><p>Pronotum distinctly wider than long, widest at anterior one-third, anterior margin arcuate, lateral margins slightly sinuate, posterior margin arcuate and narrowly bordered, anterior angles rounded, posterior angles subrounded, not protruding, disc slightly convex at postero-lateral parts, surface lustrous, finely and sparsely punctate.</p><p>Elytra nearly parallel-sided, about 4 times longer than width at humeri, about 5 times of length of pronotum, dorsum finely punctate, lustrous at humeral parts, roughly but shallowly rugoluse-lacunose on the rest.</p><p>Legs: slender, all outer tarsal claws each with a triangular lobe at base, inner claws simple.</p><p>Aedeagus (<xref ref-type="fig" rid="F3">Figs 17–19</xref>): ventral process of each paramere slightly widened, nearly as long as conjoint dorsal plate; conjoint dorsal plate slightly bent ventrally at apex in lateral view, with apical margin roundly emarginated in middle, each side of the emargination triangularly protuberant, the protuberance extending laterally into a short ridge on inner surface and bent ventrally, lateroapical angles blunt-coniformly dentated; laterophyses normal and separated on both sides of median lobe, with apices rounded.</p><p><bold>Female.</bold> Similar to male, but eyes smaller, terminal maxillary palpomeres shorter, nearly widest in middle, antennae shorter, extending to elytral one-third length, antennomeres IV–XI without any groove, elytra with lateral margins slightly diverging posteriorly, abdominal sternites II–VII each side with a small round black marking, VIII (<xref ref-type="fig" rid="F3">Fig. 20</xref>) moderately emarginated in middle and slightly emarginated on both sides of posterior margin, the portion between middle and each lateral emarginations rounded at apex.</p><p>Body length: 12.0–14.0 mm; width: 2.0–3.0 mm.</p></tp:treatment-sec><tp:treatment-sec sec-type="Diagnosis"><title>Diagnosis.</title><p>This new species is related to <italic><tp:taxon-name>Taiwanocantharis satoi</tp:taxon-name></italic> (Wittmer, 1997a), but can be distinguished from the latter by the following characters: pronotum with posterior angles not protruding, disc with a large central and four small prebasal black markings; legs yellow at coxae, trochanters and femora, black at tibiae and tarsi; abdominal sternite VIII of female moderately emarginated in middle and slightly emarginated on both sides of posterior margin.</p></tp:treatment-sec><tp:treatment-sec sec-type="Distribution"><title>Distribution.</title><p>China (Guangxi).</p></tp:treatment-sec><tp:treatment-sec sec-type="Etymology"><title>Etymology.</title><p>This specific name is derived from the Greek prefix “<italic>para</italic>-” (similar), referring to its close relationship to <italic><tp:taxon-name>Taiwanocantharis satoi</tp:taxon-name></italic>.</p><!--PageBreak--></tp:treatment-sec><tp:treatment-sec><!--Section generated to contain objects referenced in tp:taxon-treatment.--><fig id="F1" position="float" orientation="portrait"><label>Figures 1–4.</label><caption><p>Male habitus, dorsal view: <bold>1</bold> <italic><tp:taxon-name>Taiwanocantharis thibetanomima</tp:taxon-name></italic> (Wittmer, 1997) <bold>2</bold> <italic><tp:taxon-name>Taiwanocantharis wittmeri</tp:taxon-name></italic> sp. n. <bold>3</bold> <italic><tp:taxon-name>Taiwanocantharis adentata</tp:taxon-name></italic> sp. n. <bold>4</bold> <italic><tp:taxon-name>Taiwanocantharis parasatoi</tp:taxon-name></italic> sp. n.</p></caption><graphic xmlns:xlink="http://www.w3.org/1999/xlink" xlink:href="ZooKeys-367-019-g001.jpg" position="float" orientation="portrait" xlink:type="simple"/></fig><fig id="F3" position="float" orientation="portrait"><label>Figures 13–20.</label><caption><p>Aedeagus: (<bold>13, 17</bold> ventral view <bold>14, 18</bold> dorsal view <bold>15, 19</bold> lateral view) <bold>16, 20</bold> Abdominal sternite VIII of female, ventral view: <bold>13–16</bold> <italic><tp:taxon-name>Taiwanocantharis adentata</tp:taxon-name></italic> sp. n. <bold>17–20</bold> <italic><tp:taxon-name>Taiwanocantharis parasatoi</tp:taxon-name></italic> sp. n. Scale bars: 1 mm.</p></caption><graphic xmlns:xlink="http://www.w3.org/1999/xlink" xlink:href="ZooKeys-367-019-g003.jpg" position="float" orientation="portrait" xlink:type="simple"/></fig></tp:treatment-sec></tp:taxon-treatment>
