# Supplementary material for: Taxonomic note on the genus Taiwanocantharis Wittmer: synonym, new species and additional faunistic records from China (Coleoptera, Cantharidae)
Source: Zookeys. 2014 Jan 6;(367):19–32. doi: 10.3897/zookeys.367.6641 (PMC3904138; doi:10.3897/zookeys.367.6641)
Supplement: XML Treatment for Taiwanocantharis drahuska [file zookeys.367.6641-treatment5.xml]

<!DOCTYPE tp:taxon-treatment
  PUBLIC "-//TaxonX//DTD Taxonomic Treatment Publishing DTD v0 20100105//EN" "tax-treatment-NSO.dtd">
<tp:taxon-treatment xmlns:tp="http://www.plazi.org/taxpub"><tp:treatment-meta><mixed-citation publication-type="journal"><person-group><name><surname>Yang</surname><given-names>Yuxia</given-names></name><name><surname>Yang</surname><given-names>Xingke</given-names></name></person-group><article-title>Taxonomic note on the genus <italic>Taiwanocantharis</italic> Wittmer: synonym, new species and additional faunistic records from China (Coleoptera, Cantharidae)</article-title><source>Zookeys</source><day>6</day><month>1</month><year>2014</year><volume>2014</volume><issue>367</issue><fpage>19</fpage><lpage>32</lpage><pub-id pub-id-type="doi">10.3897/zookeys.367.6641</pub-id></mixed-citation></tp:treatment-meta><tp:nomenclature><tp:taxon-name>
                            <tp:taxon-name-part taxon-name-part-type="genus">Taiwanocantharis</tp:taxon-name-part>
                            <tp:taxon-name-part taxon-name-part-type="species">drahuska</tp:taxon-name-part>
                            <object-id xmlns:xlink="http://www.w3.org/1999/xlink" xlink:type="simple">http://species-id.net/wiki/Taiwanocantharis_drahuska</object-id>
                        </tp:taxon-name><tp:taxon-authority>(Švihla, 2004)</tp:taxon-authority><tp:nomenclature-citation-list><tp:nomenclature-citation><tp:taxon-name>Cordicantharis drahuska</tp:taxon-name><comment> Švihla, 2004: 176, Figs 55–57, 198.</comment></tp:nomenclature-citation><tp:nomenclature-citation><tp:taxon-name>Cantharis</tp:taxon-name><comment> (s.str.) <italic>gansosichuana</italic> Kazantsev, 2010: 154, Figs 2–4.</comment></tp:nomenclature-citation><tp:nomenclature-citation><tp:taxon-name>Taiwanocantharis drahuska</tp:taxon-name><comment>: <xref ref-type="bibr" rid="B5">Švihla 2011</xref>: 5.</comment></tp:nomenclature-citation><tp:nomenclature-citation><tp:taxon-name>Taiwanocantharis gansosichuana</tp:taxon-name><comment>: <xref ref-type="bibr" rid="B5">Švihla 2011</xref>: 5. <bold>syn. n.</bold></comment></tp:nomenclature-citation></tp:nomenclature-citation-list></tp:nomenclature><tp:treatment-sec sec-type="Type material examined"><title>Type material examined.</title><p><italic><tp:taxon-name>Cordicantharis drahuska</tp:taxon-name></italic>: Holotype: 1 ♂ (NMPC): [p]“China: Shaanxi, 2.-4.7.1998 \ Qing Ling Shan mts., 3500m \ Hou Zen Zi-Tai Bai \ Jindra, Trýzna&amp;Šafránek lgt.”, [p]“HOLOTYPUS \ Cordicantharis \ drahuska sp. n. \ V. Švihla det. 2003”.</p><p><italic><tp:taxon-name>Cantharis</tp:taxon-name></italic> (s.str.) <italic>gansosichuana</italic>: Holotype: 1 ♂ (SKCR): [p]“CHINA: S Gansu \ Tepo [Tewo] 2500-2800m \ 26-28/vi/2001 \ S. Kazantsev leg.”, [p-h]“Cantharis \ gansosichuana \ sp. n. \ S. Kazantsev det. 2010”, [p]“HOLOTYPUS \ S. Kazantsev des.”.</p></tp:treatment-sec><tp:treatment-sec sec-type="Additional material examined"><title>Additional material examined.</title><p>CHINA: Sichuan: 2 ♂♂, 1 ♀ (NMPC): Erlangshan Mts., 2600m, E Luding, 14.–16.VI.2003, leg. S. Murzin. Gansu: 1 ♂, 6 ♀♀ (HBUM): Wenxian, Huangtuling, 2350m, 9.VII.2003, leg. Yi-Bin Ba &amp; Yang Yu; 1 ♀ (HBUM): same data, 8.VII.2003. Ningxia: 1 ♂ (HBUM): Heshangpu Forestry center, 1.–2.VII.2008, leg. X.P. Wang &amp; X.L. Liu; 1 ♀ (HBUM): same data, 2100m, 5.–6.VII.2008; 2 ♂♂, 13 ♀♀ (HBUM): Jingyuan, Erlonghe, 3.–4.VII.2009, leg. X.P. Wang &amp; X.L. Zhao; 4 ♀♀ (HBUM): same locality, 23.VI.2008, leg. Hong-Fan Ran; 2 ♀♀ (HBUM): same locality, 6.VII.2009, leg. S.Y. Zhou &amp; X.J. Meng; 1 ♀ (HBUM): same locality, 6.VII.2009, leg. H.F. Ran &amp; S.S. Zhang; 4 ♀♀ (HBUM): same locality, 23.VI.2008, leg. H.F. Ran; 1 ♂, 4 ♀♀ (HBUM): Jingyuan, Xixia Forestry center, 9.–10.VII.2009, leg. X.P. Wang &amp; X.L. Zhao; 1 ♂, 3 ♀♀ (HBUM): same locality, 27.–28.VII.2008, leg. X.M. Li, H.F. Ran &amp; Q.Q. Wu; 3 ♂♂, 8 ♀♀ (HBUM): same data, 15.–16.VII.2008; 1 ♂ (HBUM): same locality, 27.VII.2008, leg. F. Yuan; 2 ♀♀ (HBUM): Wanghuanan Forestry center, 20.VI.2008, leg. H.F. Ran; 1 ♀ (HBUM): same locality, 3.–4.VII.2009, leg. G.D. Ren &amp; Y.W. Ba; 2 ♀♀ (HBUM): Jingyuan, Dongshanpo, 8.VII.2009, leg. H.F. Ran &amp; S.S. Zhang; 1 ♀ (HBUM): Hongxia Forestry center, 25.VI.2008, leg. H.F. Ran; 1 ♂ (HBUM): Longde, Fengtai Forestry center, 29.–30.VI.2008, leg. X.M. Li, H.F. Ran &amp; Q.Q. Wu.</p></tp:treatment-sec><tp:treatment-sec sec-type="Distribution"><title>Distribution.</title><p>China (Sichuan, Gansu, Shaanxi, Ningxia). Newly recorded for Ningxia Hui Autonomous Region.</p></tp:treatment-sec><tp:treatment-sec sec-type="Remarks"><title>Remarks.</title><p>It had been noted by <xref ref-type="bibr" rid="B5">Švihla (2011)</xref> that <italic><tp:taxon-name>Taiwanocantharis gansosichuana</tp:taxon-name></italic> (Kazantsev, 2010) was possibly a junior synonym of <italic><tp:taxon-name>Taiwanocantharis drahuska</tp:taxon-name></italic> (Švihla, 2004) without examining the types of the former species. During our study, the holotypes of the both nominal species and a large series of additional material at our disposal were examined, and no difference between them was discovered, thereby we suggest <italic><tp:taxon-name>Taiwanocantharis drahuska</tp:taxon-name></italic> be synonymized with <italic><tp:taxon-name>Taiwanocantharis gansosichuana</tp:taxon-name></italic>.</p><!--PageBreak--></tp:treatment-sec><ref-list><ref id="B5"><mixed-citation xmlns:xlink="http://www.w3.org/1999/xlink" xlink:type="simple"><person-group><name name-style="western"><surname>Švihla</surname><given-names>V</given-names></name></person-group> (<year>2011</year>) <article-title>New taxa of the subfamily Cantharinae (Coleoptera: Cantharidae) from south-eastern Asia, with notes on other species III.</article-title><source>Zootaxa</source><volume>2895</volume>: <fpage>1</fpage>-<lpage>34</lpage>.</mixed-citation></ref></ref-list></tp:taxon-treatment>
