# Supplementary material for: Taxonomic note on the genus Taiwanocantharis Wittmer: synonym, new species and additional faunistic records from China (Coleoptera, Cantharidae)
Source: Zookeys. 2014 Jan 6;(367):19–32. doi: 10.3897/zookeys.367.6641 (PMC3904138; doi:10.3897/zookeys.367.6641)
Supplement: XML Treatment for Taiwanocantharis dedicata [file zookeys.367.6641-treatment6.xml]

<!DOCTYPE tp:taxon-treatment
  PUBLIC "-//TaxonX//DTD Taxonomic Treatment Publishing DTD v0 20100105//EN" "tax-treatment-NSO.dtd">
<tp:taxon-treatment xmlns:tp="http://www.plazi.org/taxpub"><tp:treatment-meta><mixed-citation publication-type="journal"><person-group><name><surname>Yang</surname><given-names>Yuxia</given-names></name><name><surname>Yang</surname><given-names>Xingke</given-names></name></person-group><article-title>Taxonomic note on the genus <italic>Taiwanocantharis</italic> Wittmer: synonym, new species and additional faunistic records from China (Coleoptera, Cantharidae)</article-title><source>Zookeys</source><day>6</day><month>1</month><year>2014</year><volume>2014</volume><issue>367</issue><fpage>19</fpage><lpage>32</lpage><pub-id pub-id-type="doi">10.3897/zookeys.367.6641</pub-id></mixed-citation></tp:treatment-meta><tp:nomenclature><tp:taxon-name>
                            <tp:taxon-name-part taxon-name-part-type="genus">Taiwanocantharis</tp:taxon-name-part>
                            <tp:taxon-name-part taxon-name-part-type="species">dedicata</tp:taxon-name-part>
                            <object-id xmlns:xlink="http://www.w3.org/1999/xlink" xlink:type="simple">http://species-id.net/wiki/Taiwanocantharis_dedicata</object-id>
                        </tp:taxon-name><tp:taxon-authority>(Švihla, 2005)</tp:taxon-authority><tp:nomenclature-citation-list><tp:nomenclature-citation><tp:taxon-name>Cantharis</tp:taxon-name><comment> (s.str.) <italic>dedicata</italic> Švihla, 2005: 88, Figs 35–37.</comment></tp:nomenclature-citation><tp:nomenclature-citation><tp:taxon-name>Taiwanocantharis dedicata</tp:taxon-name><comment>: <xref ref-type="bibr" rid="B5">Švihla 2011</xref>: 5.</comment></tp:nomenclature-citation></tp:nomenclature-citation-list></tp:nomenclature><tp:treatment-sec sec-type="Type material examined"><title>Type material examined.</title><p>Holotype: 1 ♂ (NMPC): [p]“Laos: Hua Phan prov. \ Ban Saluei, Mt. Phu Phan \ 20.13°N, 103.95°E, 1300-2000m \ F. &amp; L. Kantner lgt. \ 6-17.v.2004”, [p]“HOLOTYPUS \ Cantharis (s.str.) \ dedicata sp. n. \ V. Švihla det. 2005”.</p></tp:treatment-sec><tp:treatment-sec sec-type="Additional material examined"><title>Additional material examined.</title><p>CHINA: Yunnan: 2 ♂♂ (IZAS):Tengchong, Jietou town, Shaba, 1850m, <named-content xmlns:xlink="http://www.w3.org/1999/xlink" content-type="dwc:verbatimCoordinates" xlink:type="simple">25.3926°N, 98.7035°E</named-content>, 25.V.2006, leg. H.B. Liang &amp; P. Hu.</p></tp:treatment-sec><tp:treatment-sec sec-type="Distribution"><title>Distribution.</title><p>China (new record: Yunnan); Laos.</p></tp:treatment-sec><ref-list><ref id="B5"><mixed-citation xmlns:xlink="http://www.w3.org/1999/xlink" xlink:type="simple"><person-group><name name-style="western"><surname>Švihla</surname><given-names>V</given-names></name></person-group> (<year>2011</year>) <article-title>New taxa of the subfamily Cantharinae (Coleoptera: Cantharidae) from south-eastern Asia, with notes on other species III.</article-title><source>Zootaxa</source><volume>2895</volume>: <fpage>1</fpage>-<lpage>34</lpage>.</mixed-citation></ref></ref-list></tp:taxon-treatment>
