# Supplementary material for: Taxonomic note on the genus Taiwanocantharis Wittmer: synonym, new species and additional faunistic records from China (Coleoptera, Cantharidae)
Source: Zookeys. 2014 Jan 6;(367):19–32. doi: 10.3897/zookeys.367.6641 (PMC3904138; doi:10.3897/zookeys.367.6641)
Supplement: XML Treatment for Taiwanocantharis malaisei [file zookeys.367.6641-treatment7.xml]

<!DOCTYPE tp:taxon-treatment
  PUBLIC "-//TaxonX//DTD Taxonomic Treatment Publishing DTD v0 20100105//EN" "tax-treatment-NSO.dtd">
<tp:taxon-treatment xmlns:tp="http://www.plazi.org/taxpub"><tp:treatment-meta><mixed-citation publication-type="journal"><person-group><name><surname>Yang</surname><given-names>Yuxia</given-names></name><name><surname>Yang</surname><given-names>Xingke</given-names></name></person-group><article-title>Taxonomic note on the genus <italic>Taiwanocantharis</italic> Wittmer: synonym, new species and additional faunistic records from China (Coleoptera, Cantharidae)</article-title><source>Zookeys</source><day>6</day><month>1</month><year>2014</year><volume>2014</volume><issue>367</issue><fpage>19</fpage><lpage>32</lpage><pub-id pub-id-type="doi">10.3897/zookeys.367.6641</pub-id></mixed-citation></tp:treatment-meta><tp:nomenclature><tp:taxon-name>
                            <tp:taxon-name-part taxon-name-part-type="genus">Taiwanocantharis</tp:taxon-name-part>
                            <tp:taxon-name-part taxon-name-part-type="species">malaisei</tp:taxon-name-part>
                            <object-id xmlns:xlink="http://www.w3.org/1999/xlink" xlink:type="simple">http://species-id.net/wiki/Taiwanocantharis_malaisei</object-id>
                        </tp:taxon-name><tp:taxon-authority>(Wittmer, 1989)</tp:taxon-authority><tp:nomenclature-citation-list><tp:nomenclature-citation><tp:taxon-name>Cantharis malaisei</tp:taxon-name><comment> Wittmer, 1989: 212, Figs. 5, 7.</comment></tp:nomenclature-citation><tp:nomenclature-citation><tp:taxon-name>Taiwanocantharis malaisei</tp:taxon-name><comment>: <xref ref-type="bibr" rid="B5">Švihla 2011</xref>: 5.</comment></tp:nomenclature-citation></tp:nomenclature-citation-list></tp:nomenclature><tp:treatment-sec sec-type="Type material examined"><title>Type material examined.</title><p>Holotype: 1 ♂ (NHMB): [p]“N.E. BURMA <bold>\</bold> Kambaiti, 7000ft \ 3/5 1934 \ R. Malaise”, [h]“Canthris \ malaisei \ Wittm. \ det. W. Wittmer”,[h]“HOLOTYPUS”, [p]“Naturhistorisches \ Museum Basel \ Coll. W. Wittmer”, [p]“CANTHARIDAE \ CANTH00003352”. Paratypes: 2 ♀♀ (NHMB): same data, 3. –7.V.1934; 1 ♀ (NHMB): same data, 12.IV.1934; 2 ♀♀ (NHMB): same data, 4.–8.VI.1934; 1 ♂, 1 ♀ (NHMB): same data, 2000m, 27.V.1934.</p></tp:treatment-sec><tp:treatment-sec sec-type="Additional material examined"><title>Additional material examined.</title><p>CHINA: Yunnan: 1 ♀ (NHMB): Gaoligong mts., 2200–2500m, <named-content xmlns:xlink="http://www.w3.org/1999/xlink" content-type="dwc:verbatimCoordinates" xlink:type="simple">24°57'N, 98°45'E</named-content>, 8.–16.V.1995, leg. Vit Kubáň; 1 ♀ (CAS): Lushui County, Pianma Township, Gangfang, 1675m, 26.12070°N/098.57830°E, 16.V.2005, attracted to uv and mv lights at night, Stop# HBL-05-11, H. B. Liang collector [CASENT 1036703].</p></tp:treatment-sec><tp:treatment-sec sec-type="Distribution"><title>Distribution.</title><p>China (new record: Yunnan); Myanmar.</p></tp:treatment-sec><ref-list><ref id="B5"><mixed-citation xmlns:xlink="http://www.w3.org/1999/xlink" xlink:type="simple"><person-group><name name-style="western"><surname>Švihla</surname><given-names>V</given-names></name></person-group> (<year>2011</year>) <article-title>New taxa of the subfamily Cantharinae (Coleoptera: Cantharidae) from south-eastern Asia, with notes on other species III.</article-title><source>Zootaxa</source><volume>2895</volume>: <fpage>1</fpage>-<lpage>34</lpage>.</mixed-citation></ref></ref-list></tp:taxon-treatment>
